# Supplementary material for: Magnetic-Core/Gold-Shell Nanoparticles for the Detection of Hydrophobic Chemical Contaminants
Source: Nanomaterials (Basel). 2022 Apr 7;12(8):1253. doi: 10.3390/nano12081253 (PMC9027997; doi:10.3390/nano12081253)
Supplement: Supplementary file 1 [file nanomaterials-12-01253-s001.zip]

Archive with 1 entries (1 files):
- nanomaterials-1621450-supplementary.pdf
